# Supplementary material for: Deep learning can predict survival directly from histology in clear cell renal cell carcinoma
Source: PLoS One. 2022 Aug 17;17(8):e0272656. doi: 10.1371/journal.pone.0272656 (PMC9385058; doi:10.1371/journal.pone.0272656)
Supplement: S1 Data — (XLSX) [file pone.0272656.s001.xlsx]

## Sheet: TCGA clinical + CNN prediction
patient_id	age_at_index	gender	ajcc_pathologic_m	metastasis (yes/no)	ajcc_pathologic_t	T3_T4	neoplasm_histologic_grade	G3_G4	Overall Survival (Months)	vital_status	Prob_Score_CNN	CNN_classification
TCGA-B0-5705	65	female	M0	0	T1	0	G2	0	149.05	Alive	0.243116	0
TCGA-B0-5693	47	female	M0	0	T1b	0	G2	0	133.84	Alive	0.247205	0
TCGA-B0-5711	50	male	M0	0	T3b	1	G3	1	131.04	Alive	0.319493	0
TCGA-B0-5709	62	female	M0	0	T3a	1	G3	1	130.55	Alive	0.28333	0
TCGA-B0-5692	66	female	M0	0	T3b	1	G3	1	129.57	Alive	0.623095	1
TCGA-B0-5699	53	male	M0	0	T1	0	G2	0	126.18	Alive	0.130857	0
TCGA-B0-5812	53	male	M0	0	T1b	0	G3	1	125.95	Alive	0.591632	1
TCGA-B0-5707	39	female	M0	0	T1a	0	G3	1	123	Alive	0.937303	1
TCGA-CJ-5682	60	male	M1	1	T3a	1	G4	1	122.73	Alive	0.414068	0
TCGA-B0-5698	77	male	M0	0	T1b	0	G3	1	119.28	Alive	0.0866112	0
TCGA-AK-3427	65	male	M0	0	T1a	0	GX	0	117.71	Alive	0.252468	0
TCGA-CJ-4890	72	male	M1	1	T3a	1	G4	1	115.6	Alive	0.163739	0
TCGA-CJ-4634	60	female	M0	0	T1b	0	G2	0	114.91	Alive	0.200015	0
TCGA-CJ-4640	49	male	M0	0	T3a	1	G4	1	114.32	Alive	0.298706	0
TCGA-CJ-4885	64	male	M1	1	T3a	1	G3	1	113.37	Alive	0.0656806	0
TCGA-B0-5691	66	female	M0	0	T1a	0	G3	1	112.71	Alive	0.461736	0
TCGA-B0-5690	53	female	M0	0	T1b	0	G1	0	111.43	Alive	0.139811	0
TCGA-BP-4158	69	male	M0	0	T1b	0	G2	0	110.94	Alive	0.0328449	0
TCGA-AK-3425	68	male	M0	0	T1	0	G2	0	109.82	Alive	0.259614	0
TCGA-AK-3429	54	female	M0	0	T2	0	G2	0	109.33	Alive	0.0108412	0
TCGA-CJ-4904	60	female	M1	1	T3a	1	G3	1	108.48	Alive	0.186276	0
TCGA-CZ-4862	46	male	M0	0	T1b	0	G2	0	107.46	Alive	0.0165366	0
TCGA-CZ-4866	79	female	M0	0	T1	0	G3	1	107.33	Alive	0.763428	1
TCGA-CJ-4639	49	female	M0	0	T2	0	G2	0	106.08	Alive	0.481306	0
TCGA-B0-5706	45	male	M0	0	T2	0	G2	0	105.29	Alive	0.321239	0
TCGA-CJ-4642	47	male	M0	0	T2	0	G2	0	105.29	Alive	0.324718	0
TCGA-BP-4162	65	female	M0	0	T1b	0	G2	0	100.99	Alive	0.691542	1
TCGA-BP-4165	64	female	M0	0	T1b	0	G1	0	99.77	Alive	0.41912	0
TCGA-BP-4325	64	female	M0	0	T1b	0	G2	0	97.37	Alive	0.0646421	0
TCGA-BP-4160	67	male	M0	0	T3a	1	G2	0	94.65	Alive	0.175438	0
TCGA-CZ-5460	55	male	M1	1	T3b	1	G2	0	94.38	Alive	0.724347	1
TCGA-AK-3451	48	male	M0	0	T2	0	G3	1	94.22	Alive	0.0288119	0
TCGA-AK-3440	58	male	M0	0	T1a	0	G3	1	94.12	Alive	0.473675	0
TCGA-BP-4163	60	female	M0	0	T3a	1	G3	1	93.27	Alive	0.83351	1
TCGA-CZ-5458	43	male	M0	0	T3a	1	G3	1	91.62	Alive	0.61968	1
TCGA-B0-5713	75	female	M0	0	T3b	1	G3	1	91.39	Alive	0.324925	0
TCGA-CZ-5457	62	male	M0	0	T3a	1	G4	1	90.47	Alive	0.27005	0
TCGA-BP-4161	74	male	M0	0	T1b	0	G3	1	90.21	Alive	0.394418	0
TCGA-B0-5712	68	female	M1	1	T2	0	G3	1	89.42	Alive	0.631442	1
TCGA-A3-3357	62	male	M0	0	T2	0	G3	1	88.3	Alive	0.462451	0
TCGA-BP-4959	49	male	M0	0	T1b	0	G3	1	87.39	Alive	0.732775	1
TCGA-B0-5697	50	male	M0	0	T1a	0	G2	0	86.4	Alive	0.162433	0
TCGA-B0-5696	69	male	M0	0	T3a	1	G4	1	85.71	Alive	0.290494	0
TCGA-CJ-4869	49	male	M0	0	T2	0	G2	0	83.9	Alive	0.172586	0
TCGA-AK-3453	58	female	M0	0	T2	0	G2	0	83.15	Alive	0.0225855	0
TCGA-A3-3359	82	female	M0	0	T1a	0	G2	0	82.26	Alive	0.136154	0
TCGA-DV-A4W0	55	male	MX	0	T1b	0	G3	1	81.14	Alive	0.359155	0
TCGA-B0-5710	57	male	M0	0	T1b	0	G2	0	79.83	Alive	0.327685	0
TCGA-CJ-4871	63	male	M1	1	T3a	1	G4	1	79.6	Alive	0.43324	0
TCGA-CZ-5456	57	male	M0	0	T2	0	G3	1	79.57	Alive	0.381917	0
TCGA-BP-5170	55	male	M0	0	T1a	0	G2	0	79.24	Alive	0.463243	0
TCGA-BP-4759	50	male	M0	0	T1a	0	G2	0	77.92	Alive	0.497043	0
TCGA-BP-4760	69	male	M0	0	T1a	0	G2	0	77.56	Alive	0.695683	1
TCGA-CJ-4874	73	female	M0	0	T1b	0	G3	1	75	Alive	0.25958	0
TCGA-A3-3370	48	female	M0	0	T1b	0	G2	0	74.7	Alive	0.205009	0
TCGA-A3-3367	72	male	M0	0	T1b	0	G3	1	74.57	Alive	0.220841	0
TCGA-BP-5180	53	male	M0	0	T1a	0	G2	0	74.34	Alive	0.548444	1
TCGA-CJ-4873	85	female	M0	0	T3a	1	G3	1	74.21	Alive	0.384599	0
TCGA-BP-5174	45	female	M0	0	T1a	0	G2	0	74.15	Alive	0.238915	0
TCGA-B0-5703	73	male	M0	0	T1b	0	G3	1	73.78	Alive	0.860232	1
TCGA-CJ-5684	61	male	M0	0	T3a	1	G2	0	73.29	Alive	0.223119	0
TCGA-BP-4758	40	male	M0	0	T1a	0	G2	0	72.54	Alive	0.371407	0
TCGA-CJ-4878	71	female	M0	0	T3a	1	G2	0	71.81	Alive	0.229209	0
TCGA-BP-4765	43	male	M0	0	T1a	0	G2	0	71.75	Alive	0.219053	0
TCGA-B0-5702	71	male	M0	0	T1b	0	G2	0	71.35	Alive	0.415516	0
TCGA-BP-4960	46	male	M0	0	T2	0	G3	1	71.35	Alive	0.693145	1
TCGA-B0-5695	61	female	M0	0	T1b	0	G2	0	70.63	Alive	0.437731	0
TCGA-G6-A8L7	81	female	MX	0	T1b	0	G3	1	70.07	Alive	0.888283	1
TCGA-CZ-5464	69	male	M1	1	T3b	1	G2	0	69.91	Alive	0.355048	0
TCGA-BP-4781	78	male	M0	0	T1a	0	G3	1	68.33	Alive	0.139655	0
TCGA-CZ-5984	51	male	M0	0	T1b	0	G3	1	67.9	Alive	0.228037	0
TCGA-DV-5574	37	male	M0	0	T1a	0	G2	0	66.23	Alive	0.771825	1
TCGA-CJ-4881	41	male	M0	0	T3a	1	G3	1	66.16	Alive	0.310825	0
TCGA-B0-5110	71	female	M0	0	T1a	0	G2	0	66	Alive	0.116514	0
TCGA-DV-5567	40	female	M0	0	T1a	0	G2	0	65.83	Alive	0.07649	0
TCGA-CZ-5985	58	male	M0	0	T2	0	G2	0	65.6	Alive	0.343118	0
TCGA-A3-3385	46	female	M0	0	T1a	0	G2	0	65.47	Alive	0.175478	0
TCGA-BP-4176	64	male	M0	0	T1b	0	G2	0	64.22	Alive	0.606082	1
TCGA-CJ-4876	57	male	M0	0	T2b	0	G3	1	64.22	Alive	0.13682	0
TCGA-CJ-4886	42	female	M0	0	T1a	0	G3	1	64.13	Alive	0.170576	0
TCGA-CJ-4889	63	female	M0	0	T1a	0	G4	1	63.93	Alive	0.240604	0
TCGA-BP-4961	47	male	M0	0	T1a	0	G2	0	63.57	Alive	0.245113	0
TCGA-CZ-5451	74	male	M0	0	T2	0	G3	1	63.37	Alive	0.457824	0
TCGA-CZ-4863	51	female	M0	0	T3b	1	G3	1	63.34	Alive	0.889837	1
TCGA-CJ-4636	51	male	M0	0	T3a	1	G3	1	63.21	Alive	0.50699	1
TCGA-CJ-6031	54	male	M0	0	T1b	0	G3	1	62.61	Alive	0.291158	0
TCGA-CZ-5989	60	male	M0	0	T2	0	G2	0	62.58	Alive	0.407236	0
TCGA-BP-4173	47	male	M0	0	T2	0	G3	1	62.19	Alive	0.287687	0
TCGA-CJ-5683	78	male	M0	0	T1b	0	G3	1	62.06	Alive	0.365771	0
TCGA-BP-4330	60	female	M0	0	T3a	1	G2	0	62.02	Alive	0.0707277	0
TCGA-A3-3335	41	male	M0	0	T2a	0	G4	1	61.96	Alive	0.84914	1
TCGA-BP-4774	57	female	M0	0	T1a	0	G2	0	61.93	Alive	0.124329	0
TCGA-CJ-4882	57	male	M0	0	T3a	1	G3	1	61.86	Alive	0.944123	1
TCGA-BP-4174	49	male	M0	0	T2	0	G3	1	61.73	Alive	0.444161	0
TCGA-BP-4965	46	male	M0	0	T1a	0	G2	0	61.47	Alive	0.254636	0
TCGA-BP-4775	55	female	M0	0	T1a	0	G2	0	60.55	Alive	0.0982411	0
TCGA-BP-4963	63	male	M0	0	T1b	0	G3	1	60.25	Alive	0.281765	0
TCGA-CJ-6027	77	male	M0	0	T1a	0	G4	1	118.76	Dead	0.622694	1
TCGA-CJ-4875	67	male	M1	1	T3a	1	G3	1	116.75	Dead	0.895179	1
TCGA-CZ-4864	86	male	M0	0	T2	0	G3	1	92.97	Dead	0.369355	0
TCGA-B0-5102	74	female	M0	0	T1	0	G3	1	90.8	Dead	0.388842	0
TCGA-B0-5104	90	female	M0	0	T1	0	G2	0	90.41	Dead	0.456047	0
TCGA-CZ-5465	76	female	M0	0	T3b	1	G2	0	84.23	Dead	0.0701536	0
TCGA-CZ-5453	67	male	M0	0	T2	0	G2	0	79.47	Dead	0.452967	0
TCGA-B0-4833	82	female	M0	0	T1b	0	G2	0	78.38	Dead	0.870309	1
TCGA-BP-4170	72	female	M0	0	T1b	0	G2	0	76.97	Dead	0.265644	0
TCGA-CJ-6030	65	male	M0	0	T1a	0	G3	1	75.53	Dead	0.114689	0
TCGA-BP-4342	79	male	M0	0	T2	0	G3	1	74.11	Dead	0.7774	1
TCGA-AK-3431	62	female	M0	0	T2	0	G3	1	73.62	Dead	0.0384834	0
TCGA-CJ-4637	52	female	M1	1	T2b	0	G4	1	73.16	Dead	0.119802	0
TCGA-CJ-5672	84	male	M0	0	T1a	0	G3	1	71.94	Dead	0.512816	1
TCGA-B0-4945	75	female	M0	0	T1a	0	G2	0	70.47	Dead	0.894419	1
TCGA-CZ-4858	39	male	M0	0	T2	0	G4	1	69.15	Dead	0.913112	1
TCGA-B0-4845	70	male	M1	1	T3a	1	G2	0	65.24	Dead	0.992624	1
TCGA-B0-4700	60	male	M1	1	T4	1	G4	1	65.05	Dead	0.701616	1
TCGA-B0-5100	72	male	M0	0	T3a	1	G3	1	62.84	Dead	0.564626	1
TCGA-BP-4343	64	male	M0	0	T3a	1	G3	1	62.81	Dead	0.596549	1
TCGA-BP-5178	71	male	M1	1	T3a	1	G4	1	62.81	Dead	0.874967	1
TCGA-B0-4842	73	female	M0	0	T3a	1	G4	1	56.64	Dead	0.971735	1
TCGA-CJ-4900	69	female	M1	1	T4	1	G4	1	56.31	Dead	0.937211	1
TCGA-A3-3376	51	male	M0	0	T1a	0	G2	0	55.72	Dead	0.340172	0
TCGA-CJ-4641	55	female	M1	1	T3a	1	G4	1	54.57	Dead	0.632803	1
TCGA-B0-4824	49	female	M0	0	T1a	0	G3	1	54.43	Dead	0.829221	1
TCGA-B0-4839	80	female	M0	0	T1b	0	G2	0	53.84	Dead	0.603887	1
TCGA-DV-A4VX	59	male	MX	0	T3b	1	G4	1	53.42	Dead	0.631465	1
TCGA-CJ-6028	58	male	M1	1	T3a	1	G4	1	53.38	Dead	0.0409899	0
TCGA-CJ-5689	90	male	M0	0	T1b	0	G4	1	53.22	Dead	0.852247	1
TCGA-A3-3347	76	female	M0	0	T1b	0	G2	0	52.89	Dead	0.634978	1
TCGA-B0-5106	64	male	M0	0	T1a	0	G2	0	52.5	Dead	0.867111	1
TCGA-B0-4815	65	male	M0	0	T3a	1	G4	1	52.17	Dead	0.782843	1
TCGA-B0-5098	53	female	M0	0	T1	0	G3	1	52.04	Dead	0.951454	1
TCGA-CJ-4888	59	male	M1	1	T3a	1	G4	1	51.48	Dead	0.662648	1
TCGA-BP-4346	57	male	M0	0	T3b	1	G3	1	49.05	Dead	0.586348	1
TCGA-BP-5168	75	male	M0	0	T1a	0	G2	0	48.06	Dead	0.558655	1
TCGA-CZ-4857	56	male	M1	1	T3a	1	G3	1	47.04	Dead	0.530027	1
TCGA-B0-4811	48	male	M0	0	T3a	1	G3	1	46.55	Dead	0.391072	0
TCGA-CZ-4854	68	male	M0	0	T1b	0	G2	0	46.12	Dead	0.405397	0
TCGA-B0-4837	63	male	M0	0	T1b	0	G3	1	45.27	Dead	0.812125	1
TCGA-B0-4816	49	male	M0	0	T2	0	G3	1	45.04	Dead	0.683198	1
TCGA-BP-4762	42	male	M0	0	T1a	0	G3	1	44.12	Dead	0.776172	1
TCGA-B0-4712	76	male	M1	1	T3a	1	G3	1	43.92	Dead	0.918044	1
TCGA-B0-5077	77	male	M0	0	T1a	0	G3	1	43.27	Dead	0.494421	0
TCGA-BP-4763	79	female	M0	0	T1a	0	G2	0	41.72	Dead	0.504623	1
TCGA-B0-4836	61	male	M1	1	T3b	1	G3	1	40.67	Dead	0.910859	1
TCGA-B0-4821	68	female	M0	0	T3b	1	G3	1	40.41	Dead	0.884701	1
TCGA-B0-4846	52	male	M1	1	T3a	1	G2	0	39.42	Dead	0.887822	1
TCGA-A3-3325	52	male	M0	0	T1a	0	G2	0	38.44	Dead	0.0606246	0
TCGA-BP-4799	70	male	M0	0	T3b	1	G3	1	37.22	Dead	0.436873	0
TCGA-B0-4852	78	female	M0	0	T2	0	G2	0	36.83	Dead	0.31407	0
TCGA-B0-4822	78	male	M0	0	T2	0	G4	1	36.5	Dead	0.979552	1
TCGA-BP-4790	76	male	M0	0	T1a	0	G2	0	36.5	Dead	0.808331	1
TCGA-BP-4981	75	female	M0	0	T3a	1	G3	1	36.04	Dead	0.291107	0
TCGA-BP-5009	52	male	M0	0	T1b	0	G3	1	35.87	Dead	0.344359	0
TCGA-G6-A8L8	62	female	MX	0	T1b	0	G3	1	35.84	Dead	0.410475	0
TCGA-B0-5083	63	male	M0	0	T1a	0	G3	1	34.33	Dead	0.691113	1
TCGA-BP-4354	40	male	M1	1	T4	1	G4	1	33.97	Dead	0.874505	1
TCGA-B0-4817	81	male	M0	0	T3c	1	G3	1	33.48	Dead	0.972373	1
TCGA-B2-5639	46	male	M1	1	T3	1	G3	1	32.95	Dead	0.263725	0
TCGA-BP-4164	51	female	M0	0	T3a	1	G2	0	32.59	Dead	0.291022	0
TCGA-BP-4355	59	female	M0	0	T3a	1	G4	1	31.31	Dead	0.531541	1
TCGA-BP-4985	72	male	M0	0	T3a	1	G4	1	31.27	Dead	0.824718	1
TCGA-CZ-5469	41	male	M0	0	T2	0	G2	0	31.08	Dead	0.0704568	0
TCGA-B0-5107	65	female	M1	1	T2	0	G4	1	30.45	Dead	0.909817	1
TCGA-B0-4827	77	female	M0	0	T3b	1	G4	1	29.07	Dead	0.927017	1
TCGA-B0-4848	54	male	M0	0	T3b	1	G3	1	29.01	Dead	0.947888	1
TCGA-BP-5010	63	male	M0	0	T3a	1	G4	1	28.84	Dead	0.740447	1
TCGA-B0-4696	58	male	M0	0	T3a	1	G3	1	28.45	Dead	0.88923	1
TCGA-BP-4329	75	male	M0	0	T3a	1	G2	0	27.76	Dead	0.743337	1
TCGA-CJ-4894	58	male	M0	0	T3a	1	G3	1	27.63	Dead	0.0633969	0
TCGA-B0-4838	69	female	M0	0	T1b	0	G3	1	27.4	Dead	0.968564	1
TCGA-BP-5189	60	male	M0	0	T1b	0	G4	1	27	Dead	0.54662	1
TCGA-B0-4847	60	male	M1	1	T3a	1	G3	1	26.05	Dead	0.879431	1
TCGA-CJ-5677	54	female	M1	1	T3a	1	G4	1	25.69	Dead	0.98188	1
TCGA-B0-5085	76	female	M0	0	T3a	1	G3	1	25.3	Dead	0.329821	0
TCGA-CJ-5680	65	female	M1	1	T3a	1	G4	1	25.23	Dead	0.786618	1
TCGA-A3-3313	59	male	M0	0	T1b	0	G3	1	24.15	Dead	0.844275	1
TCGA-DV-5576	55	female	M0	0	T1a	0	G2	0	23.88	Dead	0.484539	0
TCGA-CZ-5454	63	male	M1	1	T2	0	G2	0	23.72	Dead	0.510199	1
TCGA-BP-4169	76	female	M0	0	T2	0	G2	0	23.03	Dead	0.651799	1
TCGA-CJ-5679	73	male	M0	0	T3b	1	G4	1	22.31	Dead	0.885	1
TCGA-CJ-4868	42	male	M1	1	T3a	1	G3	1	21.22	Dead	0.397998	0
TCGA-BP-4334	56	male	M0	0	T3a	1	G3	1	21.19	Dead	0.908284	1
TCGA-B0-5075	77	female	M0	0	T3a	1	G2	0	20.93	Dead	0.74052	1
TCGA-B0-4707	63	male	M0	0	T3a	1	G4	1	19.71	Dead	0.4925	0
TCGA-B0-5109	69	male	M0	0	T3b	1	G4	1	19.28	Dead	0.91922	1
TCGA-B0-4697	46	female	M1	1	T3b	1	G4	1	18.99	Dead	0.984254	1
TCGA-CJ-5678	62	male	M1	1	T2b	0	G3	1	18.86	Dead	0.766978	1
TCGA-B0-5088	53	male	M0	0	T1b	0	G3	1	18.5	Dead	0.502699	1
TCGA-BP-4340	70	female	M0	0	T1b	0	G2	0	18.46	Dead	0.163759	0
TCGA-CZ-5455	63	male	M1	1	T3b	1	G4	1	18.43	Dead	0.41667	0
TCGA-CJ-5681	44	female	M1	1	T3a	1	G3	1	18.13	Dead	0.778181	1
TCGA-B0-4818	68	female	M0	0	T2	0	G3	1	16.75	Dead	0.0848165	0
TCGA-B0-5099	88	female	M0	0	T3b	1	G3	1	15.93	Dead	0.528613	1
TCGA-B0-5694	71	male	M0	0	T3a	1	G3	1	15.77	Dead	0.570713	1
TCGA-BP-4787	59	female	M1	1	T3a	1	G4	1	15.77	Dead	0.637948	1
TCGA-B0-4810	47	male	M0	0	T3a	1	G3	1	15.7	Dead	0.650724	1
TCGA-BP-4335	65	female	M1	1	T3a	1	G3	1	15.6	Dead	0.453232	0
TCGA-B0-5092	53	female	M1	1	T1a	0	G3	1	15.08	Dead	0.877347	1
TCGA-B0-4823	88	male	M0	0	T1a	0	G2	0	14.91	Dead	0.386398	0
TCGA-CZ-4861	63	male	M0	0	T2	0	G2	0	14.65	Dead	0.0132399	0
TCGA-CZ-5987	60	male	M1	1	T3b	1	G2	0	14.62	Dead	0.114039	0
TCGA-CJ-4638	46	female	M1	1	T3a	1	G4	1	14.16	Dead	0.2052	0
TCGA-BP-4353	61	male	M0	0	T1	0	G2	0	12.32	Dead	0.210317	0
TCGA-B0-5081	79	female	M0	0	T3b	1	G2	0	11.89	Dead	0.875312	1
TCGA-BP-4352	74	female	M1	1	T3b	1	G4	1	11.3	Dead	0.891729	1
TCGA-B0-5080	63	male	M1	1	T3a	1	G3	1	11.24	Dead	0.829547	1
TCGA-CJ-4644	48	female	M1	1	T3a	1	G3	1	11.04	Dead	0.155671	0
TCGA-BP-4798	74	male	M1	1	T3b	1	G4	1	10.97	Dead	0.795685	1
TCGA-B0-5094	62	male	M1	1	T3b	1	G2	0	10.94	Dead	0.710309	1
TCGA-CZ-5461	52	male	M1	1	T1b	0	G4	1	10.84	Dead	0.554449	1
TCGA-BP-4770	73	female	M0	0	T4	1	G4	1	10.81	Dead	0.16121	0
TCGA-B0-4843	57	male	M0	0	T3a	1	G3	1	10.51	Dead	0.895978	1
TCGA-B0-4844	60	male	M1	1	T3a	1	G3	1	10.28	Dead	0.992085	1
TCGA-G6-A8L6	55	male	MX	0	T2a	0	G3	1	10.28	Dead	0.45816	0
TCGA-CZ-5462	83	male	M1	1	T1b	0	G3	1	10.22	Dead	0.553194	1
TCGA-B0-4828	79	male	M1	1	T2	0	G3	1	10.09	Dead	0.839458	1
TCGA-B0-5095	81	male	M0	0	T3a	1	G3	1	8.05	Dead	0.837571	1
TCGA-G6-A5PC	54	female	M1	1	T1b	0	G4	1	7.95	Dead	0.847416	1
TCGA-B0-4701	66	female	M1	1	T3a	1	G3	1	7.82	Dead	0.822617	1
TCGA-CJ-6033	54	female	M1	1	T3a	1	G4	1	7.36	Dead	0.854714	1
TCGA-B0-5084	33	male	M1	1	T3a	1	G3	1	7.29	Dead	0.631789	1
TCGA-BP-4974	58	male	M1	1	T3a	1	G4	1	6.93	Dead	0.807555	1
TCGA-CZ-4860	60	male	M1	1	T4	1	G4	1	6.77	Dead	0.000184441	0
TCGA-B0-4841	63	male	M1	1	T2	0	G3	1	6.7	Dead	0.919006	1
TCGA-B0-4713	76	female	M0	0	T3b	1	G2	0	6.64	Dead	0.799452	1
TCGA-B0-4819	60	female	M1	1	T3b	1	G4	1	6.01	Dead	0.876078	1
TCGA-B0-4703	51	male	M1	1	T3a	1	G4	1	5.98	Dead	0.872837	1
TCGA-B0-4814	58	male	M1	1	T4	1	G3	1	5.52	Dead	0.836216	1
TCGA-BP-4771	62	male	M1	1	T3a	1	G4	1	5.32	Dead	0.589716	1
TCGA-B0-4691	55	male	M1	1	T2	0	G3	1	4.57	Dead	0.956337	1
TCGA-CJ-4920	64	female	M0	0	T1b	0	G2	0	4.57	Dead	0.60533	1
TCGA-A3-3346	68	male	M0	0	T1b	0	G3	1	4.5	Dead	0.608097	1
TCGA-B0-4699	74	male	M1	1	T4	1	G4	1	3.61	Dead	0.957854	1
TCGA-BP-4327	75	female	M0	0	T2	0	G2	0	3.58	Dead	0.817943	1
TCGA-B0-4694	72	male	M0	0	T3b	1	G4	1	3.48	Dead	0.710361	1
TCGA-B0-4688	46	male	M1	1	T4	1	G4	1	3.32	Dead	0.93855	1
TCGA-B0-4714	81	male	M1	1	T3b	1	G3	1	3.25	Dead	0.204953	0
TCGA-CJ-4918	64	male	M1	1	T3a	1	G4	1	3.06	Dead	0.267982	0
TCGA-B0-4693	72	female	M0	0	T3a	1	G4	1	2.53	Dead	0.97768	1
TCGA-CZ-5467	86	female	M0	0	T3a	1	G4	1	2.4	Dead	0.696725	1
TCGA-B0-4849	51	male	M0	0	T3a	1	G3	1	2.27	Dead	0.580145	1
TCGA-B0-4706	61	male	M0	0	T3a	1	G4	1	2.14	Dead	0.266847	0
TCGA-BP-5173	75	male	M0	0	T1a	0	G2	0	2.04	Dead	0.633434	1
TCGA-CZ-5468	84	male	M1	1	T3b	1	G4	1	1.94	Dead	0.921484	1
TCGA-B2-4098	72	female	M0	0	T1b	0	G2	0	1.68	Dead	0.974315	1
TCGA-B0-4690	65	male	M1	1	T4	1	G3	1	1.41	Dead	0.764888	1
TCGA-B0-4698	75	male	M0	0	T4	1	G4	1	1.38	Dead	0.793517	1
TCGA-B0-4813	68	male	M0	0	T3b	1	G3	1	0.59	Dead	0.613706	1
TCGA-BP-4337	76	female	M0	0	T3b	1	G4	1	0.07	Dead	0.860358	1
TCGA-CJ-4923	63	female	M1	1	T3a	1	G4	1	18.81	Dead	0.68507	1
TCGA-BP-4988	72	male	M0	0	T1a	0	G2	0	27.22	Dead	0.345584	0
TCGA-CJ-4913	45	female	M0	0	T3a	1	G4	1	38.56	Dead	0.171565	0
TCGA-A3-3336	75	female	M0	0	T1	0	G4	1	34.2904	Alive	0.634379	1
TCGA-BP-5194	39	male	M0	0	T1a	0	G2	0	13.4137	Alive	0.0670926	0
											Threshold	0.5

## Sheet: Test Set Probabilities
Patient Number	Prob_class_1_Best_CNN	CNN_classification
1	0.971258	1
2	0.664987	1
3	0.555102	1
4	0.553709	1
5	0.607481	1
6	0.517872	1
7	0.648612	1
8	0.938476	1
9	0.658046	1
10	0.523009	1
11	0.368195	0
12	0.752408	1
13	0.821882	1
14	0.111594	0
15	0.493548	0
16	0.823457	1
17	0.324277	0
18	0.399254	0
19	0.343764	0
20	0.598485	1
21	0.402381	0
22	0.446346	0
23	0.468632	0
24	0.905225	1
25	0.232114	0
26	0.301894	0
27	0.478804	0
28	0.773441	1
29	0.921614	1
30	0.393764	0
31	0.398425	0
32	0.779022	1
33	0.651652	1
34	0.544184	1
35	0.865058	1
36	0.484588	0
37	0.390208	0
38	0.483317	0
39	0.362941	0
40	0.474052	0
41	0.347434	0
42	0.174283	0
43	0.456524	0
44	0.46998	0
45	0.304388	0
46	0.732577	1
47	0.5679	1
48	0.380648	0
49	0.747075	1
50	0.724902	1
51	0.25842	0
52	0.825655	1
53	0.745877	1
54	0.698106	1
55	0.723319	1
56	0.45246	0
57	0.564986	1
58	0.541092	1
59	0.860846	1
60	0.503301	1
61	0.571065	1
62	0.516583	1
63	0.166533	0
64	0.677541	1
65	0.487592	0
66	0.737265	1
67	0.488791	0
68	0.641269	1
69	0.77353	1
70	0.516413	1
71	0.483938	0
72	0.313466	0
73	0.532058	1
74	0.379833	0
75	0.179895	0
76	0.518875	1
77	0.402837	0
78	0.3917	0
79	0.328357	0
80	0.204678	0
81	0.555938	1
82	0.683083	1
83	0.476095	0
84	0.573713	1
85	0.642672	1
86	0.985591	1
87	0.657625	1
88	0.478903	0
89	0.741494	1
90	0.49218	0
91	0.440482	0
92	0.598033	1
93	0.307517	0
94	0.391946	0
95	0.389152	0
96	0.462557	0
97	0.541314	1
98	0.525544	1
99	0.594971	1
	Threshold	0.5
